# Supplementary material for: Psychometric properties and longitudinal measurement invariance of the drug craving scale: Modification of the Polish version of the Penn Alcohol Craving Scale (PACS)
Source: PLoS One. 2021 Sep 8;16(9):e0256018. doi: 10.1371/journal.pone.0256018 (PMC8425527; doi:10.1371/journal.pone.0256018)
Supplement: S1 Data — (DAT) [file pone.0256018.s003.dat]

1	3	0	2	1
0	0	0	4	0
3	3	4	3	3
0	0	0	1	0
3	4	2	5	3
1	3	2	4	2
0	0	0	3	1
3	1	1	1	2
2	4	2	3	3
1	3	1	3	3
2	1	1	2	1
0	2	0	3	3
2	5	1	5	4
1	1	1	3	1
2	2	1	4	2
2	3	1	3	2
1	2	1	4	1
3	2	3	4	3
1	3	1	2	2
0	0	0	0	0
2	4	1	3	2
2	2	2	3	1
1	4	3	6	3
3	4	2	5	2
1	5	2	6	3
1	1	4	6	1
2	4	1	3	1
1	0	1	2	1
1	6	2	4	5
1	0	0	3	0
1	1	1	3	2
2	1	3	6	2
6	5	1	6	4
0	4	1	4	1
1	1	1	2	1
1	1	1	0	1
1	1	1	2	1
1	1	1	0	1
1	0	0	0	1
0	0	0	2	0
1	1	1	4	2
2	2	1	3	3
2	0	1	1	1
1	0	0	1	1
2	1	2	3	1
4	5	3	5	4
4	4	2	5	4
1	3	3	4	2
0	0	0	0	0
0	0	0	0	0
1	0	1	0	1
0	0	0	0	0
3	3	2	3	3
1	3	1	1	2
3	3	2	3	3
0	0	0	0	0
2	5	2	4	3
0	0	0	3	1
0	0	0	0	0
0	0	0	1	0
2	1	1	2	1
3	4	2	2	1
3	3	2	5	3
3	3	2	4	3
1	0	1	0	1
1	5	1	3	3
3	4	1	0	2
4	5	5	4	5
1	2	0	0	0
2	3	2	3	3
3	3	2	3	3
1	3	1	4	2
4	5	5	4	5
3	3	2	3	3
0	0	0	0	0
1	2	1	3	2
6	6	3	4	5
3	5	6	3	3
3	5	1	6	2
1	3	1	0	1
2	1	1	6	3
3	5	6	3	3
1	1	1	3	1
1	1	1	2	3
0	0	0	0	0
1	2	1	1	1
3	3	2	2	3
1	1	1	4	1
0	0	0	0	0
3	5	3	4	4
4	3	3	5	3
2	3	3	6	3
5	5	6	4	4
4	5	6	5	4
2	2	1	3	5
5	6	5	6	5
2	4	1	3	3
1	5	1	0	1
3	5	3	5	4
2	4	1	2	3
1	3	2	3	3
1	1	0	3	1
1	5	3	2	1
2	4	1	2	3
0	0	0	0	0
2	0	1	4	1
2	1	1	0	1
1	1	1	2	3
0	0	0	1	0
0	0	0	5	0
1	2	1	2	1
0	0	0	0	0
0	0	0	1	0
2	2	1	2	2
0	0	1	1	1
3	5	4	5	3
4	4	4	4	3
1	1	1	0	1
0	0	0	0	0
1	0	1	1	1
4	4	2	3	3
1	1	1	1	1
0	0	0	1	1
2	4	1	6	0
1	2	2	2	2
3	2	2	3	2
2	5	4	4	4
1	4	1	3	1
1	2	2	4	1
4	5	4	4	4
3	6	4	0	3
0	0	1	0	1
4	6	1	5	4
0	0	0	3	2
2	5	5	4	3
0	0	0	5	0
1	2	2	3	2
0	0	0	0	0
6	4	6	3	5
0	1	0	0	2
4	5	3	6	3
1	1	1	1	1
2	1	1	4	3
2	3	2	3	2
3	0	1	0	2
2	1	1	2	1
1	1	1	3	2
0	1	1	0	1
0	0	0	0	0
0	0	0	0	0
5	6	5	4	4
1	1	0	0	1
2	1	1	4	2
1	3	1	0	1
1	1	1	4	2
3	5	1	4	4
1	3	2	3	2
3	4	2	3	3
1	1	1	0	1
0	0	0	0	1
1	1	1	0	1
1	1	1	1	1
0	0	0	3	0
2	3	1	3	2
3	6	6	6	5
4	4	3	4	3
1	1	1	3	1
1	3	1	1	1
0	0	0	0	0
3	5	5	5	5
3	1	1	0	1
2	2	1	0	2
3	2	3	2	1
0	0	0	0	0
4	5	5	4	4
3	3	2	4	1
2	2	2	4	2
1	1	1	5	1
4	4	3	4	3
1	1	1	2	1
4	4	4	5	5
0	0	0	0	0
3	3	4	2	3
0	0	0	0	0
2	3	2	1	2
2	4	1	3	2
2	2	1	0	1
3	2	1	1	1
4	5	3	4	3
0	1	0	0	0
1	3	1	1	2
0	0	0	0	0
1	0	1	0	0
2	2	2	3	2
0	0	0	0	0
1	2	1	0	1
0	1	0	0	1
4	4	4	5	4
2	0	1	0	1
1	0	1	0	1
4	5	4	3	4
0	0	0	0	0
1	0	1	3	2
2	2	1	4	2
1	0	1	3	1
0	1	0	1	0
2	3	0	3	2
2	4	4	5	4
2	3	1	0	2
1	4	1	2	1
1	1	1	1	1
3	4	6	4	4
2	0	1	0	1
2	2	2	0	2
1	1	1	5	1
1	1	1	0	1
1	1	1	4	1
1	4	1	2	0
2	3	1	1	1
0	3	1	0	0
3	2	1	4	3
1	2	1	6	3
1	0	0	0	1
0	0	0	0	0
3	6	5	4	4
3	4	2	1	3
2	3	1	2	1
2	4	2	0	1
1	3	1	1	2
1	2	2	0	1
1	3	1	4	2
0	0	0	0	0
3	2	1	2	2
0	0	0	0	0
0	0	0	0	0
0	0	0	0	0
2	3	2	3	2
3	4	2	5	3
0	0	0	0	0
0	0	0	0	0
1	2	1	1	2
2	1	1	5	1
3	6	3	4	3
1	1	1	1	1
3	6	3	4	3
2	4	1	5	3
0	0	1	5	1
2	4	2	4	2
1	1	1	1	1
1	1	1	1	1
1	1	1	1	1
3	3	2	3	3
4	6	2	4	4
4	3	1	1	2
1	0	1	4	1
0	4	2	3	4
2	0	1	0	1
1	4	3	3	3
2	4	2	3	2
1	3	2	2	2
1	3	0	0	0
0	0	0	0	0
0	1	1	1	0
0	0	0	0	0
1	4	1	4	4
0	0	0	0	0
3	6	4	4	4
4	2	1	1	2
1	0	1	0	1
0	0	0	0	1
3	3	4	3	2
1	2	1	1	1
3	6	0	6	1
1	2	1	1	1
0	0	0	0	0
2	4	5	6	5
3	4	3	4	4
5	3	5	4	4
1	1	0	0	1
0	0	0	0	0
1	6	1	3	2
2	4	2	2	3
