# Supplementary material for: Psychometric properties and longitudinal measurement invariance of the drug craving scale: Modification of the Polish version of the Penn Alcohol Craving Scale (PACS)
Source: PLoS One. 2021 Sep 8;16(9):e0256018. doi: 10.1371/journal.pone.0256018 (PMC8425527; doi:10.1371/journal.pone.0256018)
Supplement: S2 Data — (DAT) [file pone.0256018.s004.dat]

1	3	0	2	1	1	1	1	0	1
3	3	4	3	3	1	1	1	0	1
0	0	0	1	0	0	0	0	1	0
3	4	2	5	3	1	3	1	1	1
1	3	2	4	2	1	2	1	3	1
2	1	1	2	1	0	0	0	1	0
1	1	1	3	1	0	0	0	3	0
1	2	1	4	1	1	5	1	3	1
1	3	1	2	2	0	0	0	0	0
0	0	0	0	0	1	2	2	2	2
2	4	1	3	2	1	3	1	3	1
1	4	3	6	3	0	0	0	1	1
3	4	2	5	2	4	4	1	4	4
1	0	0	3	0	0	0	0	0	1
1	1	1	3	2	1	1	1	2	1
1	1	1	0	1	0	0	0	0	1
0	0	0	2	0	0	0	0	0	0
1	1	1	4	2	0	0	0	0	0
2	2	1	3	3	1	1	1	0	1
1	0	0	1	1	1	0	0	1	1
2	1	2	3	1	1	4	1	3	1
4	4	2	5	4	3	2	1	3	2
1	3	3	4	2	0	0	0	1	0
0	0	0	0	0	0	0	0	0	0
0	0	0	0	0	0	0	0	2	0
3	3	2	3	3	0	0	0	0	0
0	0	0	3	1	1	2	1	3	1
1	0	1	0	1	0	0	0	0	0
1	5	1	3	3	1	4	1	2	1
3	4	1	0	2	1	3	1	1	1
4	5	5	4	5	2	2	2	2	2
1	2	0	0	0	1	1	1	1	1
3	3	2	3	3	1	3	2	3	2
4	5	5	4	5	5	0	6	4	5
6	6	3	4	5	6	6	4	4	5
3	5	6	3	3	1	4	3	1	3
0	0	0	0	0	0	0	0	0	0
3	3	2	2	3	1	3	2	1	1
3	5	3	4	4	3	5	2	3	4
4	3	3	5	3	2	2	2	3	2
2	3	3	6	3	1	1	1	1	1
5	5	6	4	4	1	2	1	2	1
2	2	1	3	5	1	3	1	0	2
5	6	5	6	5	5	6	5	5	4
1	5	1	0	1	2	3	1	3	2
3	5	3	5	4	0	0	0	0	0
0	0	0	0	0	0	0	0	0	0
3	6	4	0	3	1	2	1	6	2
0	0	1	0	1	0	0	0	0	0
2	5	5	4	3	2	5	2	4	3
2	1	1	4	3	1	2	1	3	1
2	1	1	2	1	1	0	1	0	1
0	1	1	0	1	0	1	1	0	1
0	0	0	0	0	0	0	0	0	0
5	6	5	4	4	3	1	1	0	1
1	1	0	0	1	0	0	0	1	0
2	1	1	4	2	1	1	1	3	2
1	3	1	0	1	0	0	0	0	0
3	4	2	3	3	1	1	1	1	1
1	1	1	0	1	0	0	0	0	0
0	0	0	0	1	0	0	0	0	0
1	1	1	0	1	1	1	1	0	1
1	1	1	1	1	0	0	0	0	0
3	6	6	6	5	2	3	1	3	1
4	4	3	4	3	1	2	1	0	1
1	1	1	3	1	0	0	1	0	0
1	3	1	1	1	2	4	1	2	2
0	0	0	0	0	0	0	0	0	0
3	5	5	5	5	0	0	0	0	0
3	1	1	0	1	0	0	0	0	0
