# Supplementary material for: Psychometric properties and longitudinal measurement invariance of the drug craving scale: Modification of the Polish version of the Penn Alcohol Craving Scale (PACS)
Source: PLoS One. 2021 Sep 8;16(9):e0256018. doi: 10.1371/journal.pone.0256018 (PMC8425527; doi:10.1371/journal.pone.0256018)
Supplement: S3 Data — (DAT) [file pone.0256018.s005.dat]

7	13	79	22	17	190	33	7	32	9
11	9	77	19	14	221	30	14	59	9
0	5	58	19	11	263	29	1	38	6
22	20	999	999	999	230	40	5	999	6
13	14	98	28	22	204	20	10	51	18
12	11	110	30	25	170	10	14	60	13
9	12	55	14	13	226	27	3	999	7
18	20	70	25	15	162	25	12	66	11
6	5	81	20	23	226	30	9	49	10
22	12	999	25	999	246	29	10	55	11
0	5	64	24	15	213	24	4	42	18
15	10	999	999	999	239	31	11	34	10
0	5	57	22	10	211	38	4	37	10
10	13	999	999	999	290	35	3	31	6
12	13	98	21	24	206	24	9	46	13
6	13	97	28	23	212	28	14	51	6
8	7	999	27	999	207	21	12	64	14
19	13	118	26	27	182	24	13	55	8
1	22	99	34	29	160	24	16	45	14
8	11	99	36	27	200	27	10	61	21
0	6	93	29	23	230	33	11	48	11
2	5	73	21	19	215	29	9	34	9
11	10	108	24	26	186	25	12	25	13
0	5	83	26	18	221	31	12	26	7
5	8	999	999	999	209	27	8	42	16
2	14	999	999	999	242	30	9	59	18
21	18	999	999	999	198	30	15	37	15
4	18	101	35	25	267	29	2	49	21
3	6	90	27	23	187	30	13	999	7
20	17	117	37	28	249	29	14	31	7
0	5	53	20	13	181	26	3	32	6
7	8	60	17	13	235	30	4	36	9
11	9	999	999	999	190	21	17	40	9
6	5	97	28	22	200	31	13	53	8
2	7	999	999	999	224	26	6	999	7
10	12	82	22	20	200	27	8	54	10
19	9	124	37	32	252	32	18	53	22
8	11	70	28	22	157	23	6	32	8
11	10	999	999	32	190	27	8	46	20
9	7	82	28	11	208	30	11	27	7
5	6	83	22	21	212	23	0	49	6
21	17	116	33	28	200	26	14	56	14
4	8	119	30	28	195	34	14	60	10
7	8	69	18	16	222	26	14	36	8
8	10	58	21	14	242	26	4	62	14
9	25	999	999	999	155	32	13	43	12
4	11	999	21	999	262	27	12	29	6
8	11	42	15	8	209	30	1	66	11
8	11	77	25	15	237	35	8	39	14
8	12	48	12	15	161	29	11	999	16
4	7	81	22	20	196	40	3	50	14
13	19	90	31	23	239	34	13	46	14
13	16	66	24	18	154	27	7	62	9
2	19	95	26	19	183	30	16	50	9
0	19	66	19	16	201	26	13	55	13
22	23	83	25	21	181	24	12	47	11
13	18	89	23	24	240	30	16	48	8
9	18	999	23	20	258	35	8	32	13
9	25	127	39	31	248	35	15	52	18
8	12	125	32	30	252	29	16	38	17
6	23	106	28	26	225	30	7	43	17
1	25	999	999	999	175	35	14	34	21
11	13	70	23	19	217	30	13	40	8
0	6	82	26	19	280	31	9	29	14
10	11	999	999	999	173	27	18	58	19
0	12	68	25	13	290	40	6	31	9
0	8	112	29	29	241	28	16	34	8
0	5	45	13	10	318	33	7	31	13
12	9	82	29	22	171	24	16	60	20
17	10	97	27	25	209	29	12	30	10
0	16	99	32	24	287	39	5	55	10
0	6	66	19	18	247	30	7	30	6
7	10	89	22	26	252	29	8	35	13
10	9	70	25	14	183	31	9	30	19
19	14	999	40	34	287	34	15	999	29
5	25	83	25	20	180	28	8	999	8
19	18	100	32	23	192	24	14	33	17
15	21	63	23	18	186	27	9	25	6
7	10	81	21	18	265	32	3	36	12
14	12	999	30	999	203	35	14	40	9
5	25	83	25	23	207	33	8	25	9
5	10	63	17	16	201	28	8	32	6
5	14	99	29	22	174	21	13	43	10
14	18	72	17	20	179	28	5	34	7
20	24	104	31	26	141	19	17	52	10
	25	999	999	999			0	999	999
	19	87	24	21	200	40	13	55	12
11	13	999	35	999	211	32	5	36	6
7	16	77	23	20	201	27	16	53	18
13	12	91	24	22	242	30	10	50	6
4	11	83	17	21	285	32	14	31	13
14	18	88	27	22	191	30	4	999	22
13	19	111	33	26	188	29	17	50	18
10	13	91	28	25	210	30	17	47	9
4	9	68	21	24	249	32	8	30	6
0	11	999	30	22	202	31	7	34	12
3	5	63	19	15	226	20	5	42	12
0	21	107	29	31	238	24	16	39	10
14	6	999	14	999	159	28	5	52	14
4	7	85	22	18	205	30	3	999	6
0	5	88	22	28	226	32	12	32	11
21	17	126	39	30	163	30	16	56	26
10	25	999	999	999	227	30	12	32	8
3	5	92	30	24	227	30	9	42	17
1	15	88	39	22	256	27	8	61	12
2	8	97	29	19	268	34	13	47	13
15	19	999	999	11	216	30	1	999	10
6	7	105	28	25	207	30	16	43	18
	7	999	999	999			0	999	11
16	16	103	30	27	181	15	16	58	30
6	13	60	19	17	257	33	3	23	7
0	5	104	28	25	226	25	5	52	7
22	15	105	29	25	206	24	8	999	15
18	12	53	32	7	131	26	12	64	26
21	21	89	24	21	185	24	11	44	15
3	6	999	999	999	197	28	8	42	7
0	5	999	23	17	197	22	10	999	9
13	7	66	32	18	188	23	10	50	22
13	23	136	34	34	265	32	17	29	28
